# Supplementary material for: Automated Segmentation of Diffuse and Multifocal Nerve Enlargement in Immune-Mediated Neuropathy Using Temporal Deep Learning on Continuous Ultrasound Scans
Source: Diagnostics (Basel). 2026 Jun 22;16(12):1934. doi: 10.3390/diagnostics16121934 (PMC13298017; doi:10.3390/diagnostics16121934)
Supplement: Supplementary file 1 [file diagnostics-16-01934-s001.zip]

Archive with 1 entries (1 files):
- diagnostics-4331290-supplementary.pdf
